# Supplementary material for: Laser-Assisted Melt Electrospinning of Poly(L-lactide-co-ε-caprolactone): Analyses on Processing Behavior and Characteristics of Prepared Fibers
Source: Polymers (Basel). 2022 Jun 20;14(12):2511. doi: 10.3390/polym14122511 (PMC9227632; doi:10.3390/polym14122511)
Supplement: Supplementary file 1 [file polymers-14-02511-s001.zip]

Archive with 1 entries (1 files):
- polymers-1777269-supplementary.pdf
